# Supplementary material for: Evaluation of airway involvement and treatment in patients with relapsing polychondritis
Source: Sci Rep. 2023 May 23;13:8307. doi: 10.1038/s41598-023-35616-4 (PMC10205724; doi:10.1038/s41598-023-35616-4)
Supplement: Supplementary file 1 — Supplementary Information. [file 41598_2023_35616_MOESM1_ESM.xlsx]

## Sheet: table 1
case	group	Infliximab	Certolizumab	Golimumab	Tocilizumab	Abatacept	Rituximab	Janus kinase inhibitor	Site of lesion	Initial severity	IPPV	NIPPV	tracheostomy	Mortality
1	stenting group								TBMB	A				Death
2	stenting group								TBMB	A	○		○	Death
3	stenting group								TBMB	A	○		○	Death
4	stenting group								TBMB	A	○		○	Death
5	stenting group								TBMB	A		○		Death
6	stenting group								TBMB	A	○		○	Death
7	stenting group								TBMB	A	○		○	Death
8	stenting group								TBMB	A		○	○	Death
9	stenting group								TBMB	A				Death
10	stenting group	●			○				TBMB	A
11	stenting group	●	●	●	●	●	●	○	TBMB	A	○		○
12	stenting group				○				LMB	A
13	stenting group								TBMB	A		○		Death
14	non-stenting group	○							TBMB	A
15	non-stenting group	○							TBMB	A
16	non-stenting group	●	●		○				TBMB	A		○
17	non-stenting group								TBMB	C		○
18	non-stenting group								TBMB	A		○		Death
19	non-stenting group				○				Tr	B			○
20	non-stenting group	○							Tr	C
21	non-stenting group	●							TBMB	A			●
22	non-stenting group								TBMB	A		○
23	non-stenting group	●			○				Tr	B			●
24	non-stenting group	●	●	○	●				TBMB	B
25	non-stenting group				○				Tr	B			○
26	non-stenting group								TBMB	C				Death
27	non-stenting group								TBMB	A	○		○	Death
28	non-stenting group	●			○				Tr	B	○		○
29	non-stenting group								TBMB	A		○	○
30	non-stenting group				○				TBMB	B		○
31	non-stenting group								TBMB	A
32	non-stenting group				●	●			TBMB	A			○	Death
33	non-stenting group								Tr	C
34	non-stenting group								TBMB	A		○		Death
35	non-stenting group								Tr	C			●
36	non-stenting group	○							TBMB	A	○		○
37	non-stenting group								TBMB	A			○
38	non-stenting group	○							Tr	B	○		○
39	non-stenting group								TBMB	A			○	Death
40	non-stenting group								BMB	A		○
41	non-stenting group								BMB	A
42	non-stenting group								TBMB	A
43	non-stenting group								TBMB	A
44	non-stenting group	●			○				TBMB	A			○
45	non-stenting group	●	○		●				TBMB	A		○
46	non-stenting group								TBMB	B	○		○	Death
47	non-stenting group				○				TBMB	A		○
48	non-stenting group	○							Tr	C
49	non-stenting group				○				TBMB	B
50	non-stenting group	○							TBMB	A			○
51	non-stenting group	○							Tr	B			○
52	non-stenting group								TBMB	A		○
53	non-stenting group	●	○		●				TBMB	C
54	non-stenting group	○			●				TBMB	A
55	non-stenting group								TBMB	C
56	non-stenting group	○							Tr	C
57	non-stenting group								TBMB	C
58	non-stenting group	○			●				TBMB	A
59	non-stenting group								Tr	B	○		○
60	non-stenting group								Tr	B
61	non-stenting group								Tr	B
62	non-stenting group	●	○		●				Tr	B
63	non-stenting group								TBMB	C
64	non-stenting group								TBMB	C
65	non-stenting group						○		TBMB	B
66	non-stenting group				○				Tr	B
67	non-stenting group	○							TBMB	B
68	non-stenting group	●			○				TBMB	A
69	non-stenting group				●				Tr	C
70	non-stenting group	●			○				TBMB	B		●
71	non-stenting group	●			○				TBMB	B
72	non-stenting group	○							Tr	A		○
73	non-stenting group				○				TBMB	B
74	non-stenting group	○							LMB	B
75	non-stenting group	○							TBMB	A
76	non-stenting group	○							Tr	B
77	non-stenting group	○							TBMB	B
		◯continued	●discontinued
	Abbreviations
	TBMB; trachea and both main bronchus
	BMB: both main bronchus
	Tr: trachea
	RMB: right main bronchus
	LMB: left main bronchus
	Initial severity
	A: circumferential malacia
	B: airway thickness with stenosis
	C: airway thickness without stenosis
	IPPV: invasive positive pressure ventilation
	NIPPV: non-invasive positive pressure ventilation
